# Supplementary material for: Computational Modeling of Oxidative Stress in Fatty Livers Elucidates the Underlying Mechanism of the Increased Susceptibility to Ischemia/Reperfusion Injury
Source: Comput Struct Biotechnol J. 2018 Nov 1;16:511–22. doi: 10.1016/j.csbj.2018.10.013 (PMC6247397; doi:10.1016/j.csbj.2018.10.013)
Supplement: Supplementary file 2 — Supplementary material 2 [file mmc2.txt]

# R code of the oxidative stress model in the Appendix of
# the manuscript: 'Computational modeling of oxidative stress in fatty livers elucidates the underlying mechanism of the increased susceptibility to ischemia/reperfusion injury'
# by J. Schleicher, U. Dahmen (2018)

# code developed in 2018
# with R version: 3.4.2
# in RStudio (version: 1.1.383)


## packages:   ####
  install.packages('FME')
  install.packages('sfsmisc')
  
  library(FME)
  library(sfsmisc)

    
## mathematical model:    ####
  #described in Appendix A of the publication
  
  MathModel <- function (t,y,parameter_vector) {
    with(as.list(c(y,parameter_vector)), {
      
      #-Lipid submodel:
        v_FAuptake <- k_FAup * FA_blood * TG_ss/(k_TG + TG_cell)                  #uptake rate of fatty acids from blood into hepatocytes
        v_O2uptake <- (v_max_O2up * O2_blood)/(K_M_O2up + O2_blood)               #uptake rate of oxygen from blood into hepatocytes
          HIFterm <- (v_max_HIF * O2_cell^n_oxid)/(K_M_HIF + O2_cell^n_oxid)      #sigmoidal activation of HIF under Hypoxia (depending on oxygen conc.)
        v_oxid <- (k_oxid * FA_cell * O2_cell)/( (K_O2_oxid + O2_cell) * (K_FA_oxid + FA_cell) ) * HIFterm  #fatty acid oxidation rate
        v_O2degrad <- k_O2_degrad * O2_cell                                       #other oxidative processes in the cells (consuming oxygen)
        v_TGsyn <- k_for_TGsyn * 3 * FA_cell - ( k_back_TGsyn * (TG_cell ^ n_TGsyn) )  #synthesis rate of triglycerides
        v_TGex <- ((v_TGex * TG_cell)/(K_TGex + TG_cell))                         #export rate of triglycerides
      
      #-ROS submodel:
        v_H2O2prod <- k_H2O2prod * (v_oxid^n_H2O2prod)/(K_M_H2O2prod+O2_cell)     #H2O2 production rate
        v_CAT <- 2 * k_CAT * E_CAT * H2O2_cell * exp(-k_inh * H2O2_cell)/(1+(MDA_cell/K_i_CAT)^n_CAT) #degradation rate of H2O2 by the enzyme catalase
        v_GPx <- (v_max_GPx * H2O2_cell * GSH)/( (K_M_GSH + GSH)*(K_M_H2O2 + H2O2_cell)*(1+(MDA_cell/K_i_GPx)^n_GPx) )  #degradation rate of H2O2 by the enzyme glutathione peroxidase
        v_OH <- k_OH * H2O2_cell                                                  #production rate of the hydroxyl radical
        v_MDA <- k_MDA * v_OH * TG_cell^n_MDA                                     #production rate of malondialdehyde (i.e. lipid peroxidation rate)
        v_MDArep <- k_MDArep * MDA_cell                                           #damage repair mechanisms
      
      #-State variables:
      dFA_cell <- v_FAuptake - v_oxid - v_TGsyn
      dO2_cell <- v_O2uptake - v_oxid - v_O2degrad - v_H2O2prod
      dTG_cell <- v_TGsyn - v_TGex
      dH2O2_cell <- v_H2O2prod - v_CAT - v_GPx - v_OH 
      dMDA_cell <- v_MDA - v_MDArep
      
      #-Model output (i.e. function return):
      list(c(dFA_cell, dO2_cell, dTG_cell, dH2O2_cell, dMDA_cell),  
             FAuptakerate=v_FAuptake, O2uptakerate=v_O2uptake, oxidrate=v_oxid, O2degradrate=v_O2degrad,
             TGsynrate=v_TGsyn, TGexrate=v_TGex,
             H2O2prodrate=v_H2O2prod, catrate=v_CAT, gpxrate=v_GPx,
             OHrate=v_OH, MDAsynrate=v_MDA, MDAreprate=v_MDArep,
             HIFterm=HIFterm) #end list
    }   )
  }
  
  
## initial conditions:   ####
  aini <- c(FA_cell=0, O2_cell=0, TG_cell=0, H2O2_cell=0, MDA_cell=0)

  
## parameter values:    ####
  #sources of values see Table A1 in the Appendix of the publication
  
  ParValues<-c(#-Lipid parameters:
              FA_blood = 0.1,           #mM; range: 0.1 (low) - 1.4 (high)
              k_FAup=35.937,            #1/h
              O2_blood = 8.9,           #mM; normoxia: 8.9 mM, hypoxia: 0.001 mM
              v_max_O2up = 143.85,      #mM/h
              K_M_O2up = 0.001,         #mM
              k_O2_degrad = 500,        #1/h
              k_oxid = 25.2,            #mM/h
              K_O2_oxid = 0.001,        #mM
              K_FA_oxid = 0.122,        #mM
              k_for_TGsyn = 9.972427,   #1/h
              k_back_TGsyn = 2.712017e-05, #1/h
              n_TGsyn = 4.942853,       #dl (dimensionless)
              k_TG = 8.936555e-02,      #mM
              TG_ss = 6.654673,         #mM
              v_TGex = 1.55,            #mM/h
              K_TGex = 6.061116,        #mM
              
              #-ROS parameters:
              k_H2O2prod = 0.396,       #mM/h
              n_H2O2prod = 0.65,        #dl
              K_M_H2O2prod = 0.08,      #mM
              k_CAT = 5400000,          #1/mM*h
              E_CAT = 0.0012,           #mM
              k_inh = 0.05,             #1/mM
              v_max_GPx = 4.5,          #mM/h
              GSH = 8,                  #mM
              K_M_GSH = 1.33,           #mM
              K_M_H2O2 = 0.00009,       #mM
              k_OH = 10,                #1/h
              k_MDA = 0.3,              #1/mM
              k_MDArep = 0.068,         #1/h
              n_MDA = 0.1,              #dl
              K_i_CAT = 0.1,            #mM
              K_i_GPx = 0.07,           #mM
              n_CAT = 4,                #dl
              n_GPx = 4,                #dl 
              
              #-HIF term:
              v_max_HIF = 1,            #mM/h
              n_oxid = 2.5,             #dl
              K_M_HIF = 0.0005          #mM
    ) #end parameter values

  
## model simulation by deSolve over time: ####
  
  results<-ode(y=aini, func=MathModel, time=seq(0,600,1), parms=ParValues, method="bdf") 
  plot(results)  #simple plot all results consecutively (state variable concentrations and pathway rates)

  
## bistability plot (normoxia): ####  
  #Figure 3 in the publication#
  
  #function returns time course starting from different initial [MDA] for transfered FA_blood value
  iniMDA<-function(fablood, time) #range of initial MDA concentrations from 0.01-60mM
  {
    ParValues["FA_blood"]<-fablood  #determines FA_blood value
    aini <- c(FA_cell=0, O2_cell=0, TG_cell=0, H2O2_cell=0, MDA_cell=0.01)         #increased MDA_cell initial value
    res1 <- ode(y=aini, times=time, func=MathModel, parms=ParValues, method = "bdf")
    
    aini <- c(FA_cell=0, O2_cell=0, TG_cell=0, H2O2_cell=0, MDA_cell=0.09)
    res2 <- ode(y=aini, times=time, func=MathModel, parms=ParValues, method = "bdf")
    
    aini <- c(FA_cell=0, O2_cell=0, TG_cell=0, H2O2_cell=0, MDA_cell=0.13)
    res3 <- ode(y=aini, times=time, func=MathModel, parms=ParValues, method = "bdf")
    
    aini <- c(FA_cell=0, O2_cell=0, TG_cell=0, H2O2_cell=0, MDA_cell=0.16)
    res4 <- ode(y=aini, times=time, func=MathModel, parms=ParValues, method = "bdf")
    
    aini <- c(FA_cell=0, O2_cell=0, TG_cell=0, H2O2_cell=0, MDA_cell=1)
    res5 <- ode(y=aini, times=time, func=MathModel, parms=ParValues, method = "bdf")
    
    aini <- c(FA_cell=0, O2_cell=0, TG_cell=0, H2O2_cell=0, MDA_cell=60)
    res6 <- ode(y=aini, times=time, func=MathModel, parms=ParValues, method = "bdf")
    
    #put MDA together in one dataframe for plotting:
    dataMDA<-data.frame(res1=res1[,6], res2=res2[,6], res3=res3[,6],
                        res4=res4[,6], res5=res5[,6], res6=res6[,6])
    return(dataMDA)
  }

  #plot results of the function iniMDA for 3 different FA_blood values:
  time<-seq(0,120,1)         #determine simulation time
  
  par(mar=c(5, 4.5, 4, 1) )  #plot parameters (plot spacing)
  par(mfrow=c(1,3))          #plot parameters (three separate plots)
  
  #1.plot - low FA_blood value:
    FAbloodValue<-0.2
    RES1<-iniMDA(FAbloodValue, time)  #function call
    ymin<-min(RES1)
    ymax<-max(RES1)
    matplot(x=time,y=RES1, type="l", xlab="simulation time", ylab="MDA concentration (mM)",
            ylim=c(ymin,ymax), las=1, log="y", yaxt='n', cex.lab=1.8, cex.axis=1.5,
            col="black", lty=1:6, lwd=2, main="(A) plasma FA conc. = 0.2 mM", cex.main=1.5)
    eaxis(side=2, at=c(10^-2,10^-1, 1, 10^1, 10^2),cex.axis=1.5)        #log axis
    legend("right", legend=c("60 mM","1 mM","0.16 mM","0.13 mM","0.09 mM","0.01 mM"),
           title="initial MDA conc.", lty=6:1,col="black", lwd=2, cex=1.8)
  
  #2.plot - middle FA_blood value:
    FAbloodValue<-0.8
    RES2<-iniMDA(FAbloodValue, time)  #function call
    matplot(x=time,y=RES2, type="l", xlab="simulation time", ylab="",
            ylim=c(ymin,ymax), las=1, log="y", yaxt='n',cex.lab=1.8, cex.axis=1.5,
            col="black", lty=1:6, lwd=2, main="(B) plasma FA conc. = 0.8 mM", cex.main=1.5)
    eaxis(side=2, at=c(10^-2,10^-1, 1, 10^1, 10^2),cex.axis=1.5)       #log axis
    
  #3.plot - very high FA_blood value:
    FAbloodValue<-1.4
    RES3<-iniMDA(FAbloodValue, time)  #function call
    matplot(x=time,y=RES3, type="l", xlab="simulation time", ylab="",
            ylim=c(ymin,ymax), las=1, log="y", yaxt='n',cex.lab=1.8, cex.axis=1.5,
            col="black", lty=1:6, lwd=2, main="(C) plasma FA conc. = 1.4 mM", cex.main=1.5)
    eaxis(side=2, at=c(10^-2,10^-1, 1, 10^1, 10^2),cex.axis=1.5)       #log axis

 par(mfrow=c(1,1)) #end - set back plot to one
 
 
## bistability over hypoxia and reoxygenation: ####
  #Figure 8 in the publication#
 
  #-First step: Run under hypoxic conditions:
    #matrix of FA_blood values for which the model should run:
   FAValues<-matrix(c( 0.2,0.4,0.7,0.9,1.0,1.1,1.2,1.3,1.4 ),
                       nrow=9,
                       ncol=1
                      )
   
   ParsHypoxicCond <- ParValues          #use new name for the parameter value list
   ParsHypoxicCond["O2_blood"] <- 0.001  #set hypoxic conditions
   res_vector<-0
   for(i in 1:nrow(FAValues)) {
     ParsHypoxicCond["FA_blood"]<-FAValues[i]
     out<-ode(y=aini, times=seq(0,250,1), func=MathModel, parms=ParsHypoxicCond, method="bdf")
     
     #saving results:
     if(i==1) res_vector<-cbind(out[,6])
     else res_vector<-cbind(res_vector,out[,6])
   }

  #-Second step: Run under reoxygenation conditions:
   timevector<-c(30,80,150,160,170,200)  #hypoxic time duration which should be plotted
   ParsReoxyCond<-ParValues              #use new name for the parameter value list
   ParsReoxyCond["FA_blood"]<-1.1        #set specific FA_blood value
   
   #simulate Hypoxia:
   ParsReoxyCond["O2_blood"]<-0.001      #simulate hypoxia event
   res_HX<-ode(y=aini, times=seq(0,250,1), func=MathModel, parms=ParsReoxyCond, method = "bdf")
   
   ParsReoxyCond["O2_blood"]<-8.9        #set back to normal oxygen concentration (i.e. reoxygenation)
   
   #Reperfusion simulation starting from different hypoxia times:
   for (j in 1:length(timevector)) {
     y_new_aini<-res_HX[timevector[j],c(2:6)]     #save concentrations of state variables after simulations of hypoxia for specific time period = starting condition for reoxygenation
     res_RX<-ode(y=y_new_aini, times=seq(0,160,1), func=MathModel, parms=ParsReoxyCond, method = "bdf")  
     
     #saving results:
     if(j==1) dataMDA<-cbind(times=seq(0,160,1), MDA=res_RX[,6])
     else dataMDA<-cbind(dataMDA, MDA=res_RX[,6])
   }
   
  #-Third step: plotting
   par(mfrow=c(1,2))
   par(mar=c(5, 4.5, 4, 1) ) 
    
    #1.plot: hypoxic conditions 
    matplot(res_vector, type="l", log="y", las=1, xlab="simulation time", ylab="MDA concentration (mM)",
            main="(A) Hypoxia", yaxt='n', col="black", lwd=2.5, cex.lab=1.5, cex.axis=1.2,
            lty=c("solid", "dashed", "dotted", "dotdash", "longdash", "twodash",
                   "4C884C88", "12121212", "28282828")
            )
    eaxis(side=2, at=c(10^-2,10^-1, 1, 10^1, 10^2),cex.axis=1.2)
    legend("topleft", c("1.4 mM","1.3 mM","1.2 mM","1.1 mM","1.0 mM","0.9 mM","0.7 mM","0.4 mM","0.2 mM"),
            col="black", lwd=2, title="plasma FA conc.", seg.len = 3,
            lty=c("28282828","12121212","4C884C88","twodash","longdash","dotdash", "dotted","dashed","solid")
            )
     
    #2.plot: reoxygenation
    matplot(x=dataMDA[,1], y=dataMDA[,c(2:ncol(dataMDA))], type="l", log="y", las=1,
            xlab=" simulation time",ylab="MDA concentration (mM)",
            col="black", lty=1:6, lwd=2, main="(B) Reoxygenation for plasma FA conc. = 1.1 mM",
            yaxt='n', cex.axis=1.2, cex.lab=1.5
            )
    eaxis(side=2, at=c(10^-1, 1, 10^1, 10^2),cex.axis=1.2)
    legend("right", legend=sort(timevector, decreasing = TRUE), lty=6:1, col="black",
            lwd=2, title="Hypoxia duration", cex=1.2)
   
  par(mfrow=c(1,1))
